# Supplementary material for: Transcriptome analysis of response to Plasmodiophora brassicae infection in the Arabidopsis shoot and root
Source: BMC Genomics. 2018 Jan 5;19:23. doi: 10.1186/s12864-017-4426-7 (PMC5756429; doi:10.1186/s12864-017-4426-7)
Supplement: Supplementary file 1 — List of primers that were used for qRT-PCR analysis. (XLS 30 kb) [file 12864_2017_4426_MOESM1_ESM.xls]

## Sheet: Sheet1
Table S1. Primer sequences used for qRT-PCR analyses.
Gene ID	Gene description	Forward primer (5'-3')	Reverse primer (5'-3')	Product size (bp)	Tm (° C)	Tissue
AT5G16530	Auxin efflux carrier family protein	TATGGGAATATTCATGGCACTTCA	GATTGTGGCAAAGCAGCCTG	180	59	Shoot
AT1G69830	Alpha-amylase-like 3	AATTCTTCATACGGCGCTTCAAA	CTATATTCACCTCACTCCGACAGT	314	61	Shoot
AT3G15450	Aluminium induced protein with YGL and LRDR motifs	CACCGGAAGAACTCAACAGTC	TCCACAGAACAACCTTTGACGA	185	64	Shoot
AT4G32280	Indole-3-acetic acid inducible 29	ACTATGTTTACCGAATATGAAGATTGC	GCAAAGATCTTCCATGTAACATCC	116	58	Shoot
AT1G70000	MYB-like transcription factor family pr	GCAAACGAGGAACTCCATGGA	TCCTATAAACGAATCGGGAGTGAT	227	61	Shoot
AT2G25900	Zinc finger CCCH domain-containing protein 23	ATGCAATTGAACGGAGGTGGTTG	ATCCAAGTCGACTCAACCGAGTG	231	63	Shoot
AT5G18060	SAUR-like auxin-responsive protein family	AGACAAAAGAAATGGCTTTGGTG	GTTGGATAATCATCAATGGAGCC	296	59	Shoot
AT1G10360	Glutathione S-transferase TAU 18	CTGCCTACATAGACGATCAGTG	ATCATCACAGAACCGCTCTGC	302	60	Shoot
AT2G34430	Light-harvesting chlorophyll-protein complex II subunit B1	CAAGAACGGAAGGTTGGCTA	GATGCAACAAACCGGATACA	200	59	Shoot
AT5G50950	Fumarase 2	TGACACTTTTCCAACTGTCATGC	CACCTTGTGCAAGCTGATAGATG	263	62	Shoot
AT1G75380	Bifunctional nuclease in basal defense response 1	AGTGTAGTGGAAGCTGTTGAAG	CATCTCCAAGACGATAATCGGA	197	57	Shoot
AT4G15700	Thioredoxin superfamily protein	TTGCTGCATGTCTCACACAA	ACAAGCTGCCCTCCTATGAA	165	62	Shoot
AT1G72930	Toll/interleukin-1 receptor-like protein	GTGTCAAGATTCGCCGTCGTT	CAGCTTCGAGTCATCATCACCT	291	61.5	Shoot
AT1G76690	12-oxophytodienoate reductase 2	CCACCGTTGTGAATTCATGGAA	GGTGCTAGAACAACCCTATGAGAA	114	62	Shoot and root
AT5G06510	Nuclear factor Y, subunit A10	CTCAGCCAATGATGTACACAAAG	CATATATGGCTTACGGCATCTACT	228	58	Shoot and root
AT5G03860	Malate synthase	GGAGCTAAAGTCTTTATGGCTGAT	TTTGCTTCCCTAGAATGTTCCATT	353	58	Root
AT3G01190	Peroxidase superfamily protein	AGACGCAATGGTTGCACTTGA	GTGACCACCCGAGAGAATGAC	184	63	Root
AT2G31081	Clavata3/ESR-Related 4	AGATCGAAAGACGGCCAAAC	GCTTATGCAATGCCCTCAG	157	60	Root
AT5G04590	Sulfite reductase	TCAGGTTTGGCTAGGAGGAAC	CTCGAATCCCATGCGGGTT	172	59	Root
AT1G65970	Thioredoxin-dependent peroxidase 2	AAACCACAGAGATCTCTTCATGG	CATCACAAATGGATCATTCACACTA	274	57	Root
AT3G17180	Serine carboxypeptidase-like 33	TTCGTTGCGGAAGATGCATACA	TGGATTTCCCACGATGAAGCC	201	64	Root
AT4G10120	Sucrose-phosphate synthase family protein	CATGCCACGAATGGTGGTTATAC	TCTCATTATCTCGGACCATATTGGA	157	60	Root
AT2G33830	Dormancy/auxin associated family protein	CTTGACATCAAAGGTGTAGGAGAAG	GTCGCTGTATAGCCAATCGTAGA	225	60	Root
AT2G21650	Homeodomain-like superfamily protein	GTTGGCACAATGTTGCTAGAGC	AGCTTCATGCTTCTCATCCTCTT	193	59.5	Root
