# Supplementary material for: Transcriptome analysis of response to Plasmodiophora brassicae infection in the Arabidopsis shoot and root
Source: BMC Genomics. 2018 Jan 5;19:23. doi: 10.1186/s12864-017-4426-7 (PMC5756429; doi:10.1186/s12864-017-4426-7)
Supplement: Supplementary file 3 — List of DEGs in several metabolism pathways and biological processes in Arabidopsis after P. brassicae infection. P-value was assigned as NA if there were not three counts for the gene (three replications) or the gene read contained an extreme count in one or more replicates. (XLSX 35 kb) [file 12864_2017_4426_MOESM3_ESM.xlsx]

## Sheet: Sheet1
Additional data set 1. DEGs in several metabolism pathways and biological processes in Arabidopsis after P. brassicae infection
	Gene ID	Description	Function	Log2 Fold change	Tissue	p-value	Days after inoculation (dpi)
Amino acids Metabolism
	at5g28237	Tryptophan synthase, beta subunit	Tryptophan synthase	4.28	Shoot	6.17077e-21	24
	at4g27070	Tryptophan synthase, beta subunit	Tryptophan synthase	1.9	Shoot	5.7275e-16	24
	at1g25083	Anthranilate synthase beta subunit	Tryptophan.anthranilate synthase	2.72	Shoot	2.61777e-15	24
	at1g25155	Anthranilate synthase beta subunit	Tryptophan.anthranilate synthase	2.7	Shoot	1.24355e-15	24
	at1g24807	Anthranilate synthase beta subunit	Tryptophan.anthranilate synthase	2.7	Shoot	9.29369e-15	24
	at1g24909	Anthranilate synthase beta subunit	Tryptophan.anthranilate synthase	2.6	Shoot	9.33272e-15	24
	at1g25220	Anthranilate synthase beta subunit	Tryptophan.anthranilate synthase	2.1	Shoot	1.0308e-22	24
	at3g54640	Tryptophan synthase alpha chain	Tryptophan.anthranilate synthase	1.6	Shoot	8.77268e-16	24
	at2g04400	Indole-3-glycerol phosphate synthase	Tryptophan.indole-3-glycerol phosphate synthase	1.75	Shoot	3.18278e-18	24
	at5g16570	Glutamate-ammonia ligase	Glutamine synthase	3.95	Root	6.75119e-97	24
	at1g66200	Copper ion binding / glutamate-ammonia ligase	Glutamine synthase	1.71	Root	1.65922e-08	24
	at3g17820	Copper ion binding / glutamate-ammonia ligase	Glutamine synthase	1.43	Root	3.2359e-14	24
	at5g37600	Copper ion binding / glutamate-ammonia ligase	Glutamine synthase	1.12	Root	9.59472e-10	24
Tetrapyrrole
	at5g18660	3,8-divinyl protochlorophyllide a 8-vinyl reductase	Tetrapyrrole Synthesis	-2.77	Shoot	2.20461e-18	24
	at3g56940	Magnesium-protoporphyrin IX monomethyl ester cyclase	Tetrapyrrole Synthesis	-2.49	Shoot	2.22729e-21	24
	at5g13630	Magnesium chelatase	Tetrapyrrole Synthesis	-2.46	Shoot	2.1018e-17	24
	at4g25080	Magnesium protoporphyrin IX methyltransferase	Tetrapyrrole Synthesis	-2.3	Shoot	7.75321e-57	24
	at2g26540	Uroporphyrinogen-III synthase	Tetrapyrrole Synthesis	-2.17	Shoot	8.70893e-30	24
	at1g58290	Glutamyl-tRNA reductase	Tetrapyrrole Synthesis	-2.05	Shoot	3.33659e-10	24
	at3g59400	Tetrapyrrole binding	Tetrapyrrole synthesis.regulation	-3.35	Shoot	2.70652e-40	24
	at5g08280	Hydroxymethylbilane synthase	Tetrapyrrole synthesis.porphobilinogen deaminase	-2.04	Shoot	1.42059e-14	24
	at1g44446	Chlorophyllide a oxygenase	Tetrapyrrole synthesis.chlorophyll b synthase	-1.96	Shoot	4.8505e-10	24
	at4g27440	Oxidoreductase/ protochlorophyllide reductase	Tetrapyrrole synthesis.protochlorophyllide reductase	-4.36	Shoot	4.92776e-30	24
	at5g54190	Oxidoreductase/ protochlorophyllide reductase	Tetrapyrrole synthesis.protochlorophyllide reductase	-3.95	Shoot	2.41755e-13	24
Carbohydrate Metabolism
	at4g39210	Glucose-1-phosphate adenylyltransferase large subunit. chloroplastic	Starch biosynthesis	1.45	Shoot	1.05288e-15	17
	at3g43190	Sucrose synthase 4	Sucrose biosynthesis	-1.3	Shoot	0.0004	17
	at3g29320	Alpha-glucan phosphorylase 1	Glycogen degradation	-1.3	Shoot	1.46447e-13	20
	at4g24450	Alpha-glucan water dikinase 2	Glycogen degradation	1.8	Shoot	3.88096e-24	20
	at5g16150	Plastidic glucose transporter 4	Glocose import	-1.14	Shoot	2.25687e-13	20
	at5g18670	Beta-amylase 9	Polysaccharide degradation	1	Shoot	1.02557e-08	20
	at4g17090	Beta-amylase 3. chloroplastic	Polysaccharide degradation	1.8	Shoot	1.30823e-13	20
	at3g18660	UDP-glucuronate:xylan alpha-glucuronosyltransferase 1	Starch biosynthesis	-2.1	Shoot	3.91684e-05	20
	at4g39210	Glucose-1-phosphate adenylyltransferase large subunit. chloroplastic	Starch biosynthesis	2.17	Shoot	1.00798e-22	20
	at1g32900	Granule-bound starch synthase. chloroplastic/amyloplastic	Starch biosynthesis	6.07	Shoot	2.62848e-88	20
	at4g10120	Sucrose-phosphate synthase 4	Sucrose biosynthesis	1.66	Shoot	4.77838e-15	20
	at5g46110	Triose phosphate/phosphate translocator TPT%2C chloroplastic	Aldotriose phosphate transport (for sucrose synthesis)	-1.2	Shoot	1.73357e-07	24
	at4g26530	Fructose-bisphosphate aldolase	Calvin cycle	-2.3	Shoot	1.0907e-13	24
	at5g38420	Rubisco small subunit 2B	Calvin cycle	-2.3	Shoot	3.74998e-50	24
	at5g38410	Rubisco small subunit 2B	Calvin cycle	-2.5	Shoot	2.89516e-62	24
	at1g67090	Ribulose bisphosphate carboxylase small chain 1A	Calvin cycle	-1.98	Shoot	3.47097e-20	24
	at5g38430	Ribulose bisphosphate carboxylase small chain 1B	Calvin cycle	-2.1	Shoot	4.57911e-35	24
	at2g36580	Pyruvate kinase	Fermentation	1.3	Shoot	7.63344e-09	24
	at5g01320	Pyruvate decarboxylase	Fermentation	1.1	Shoot	2.15511e-05	24
	at3g29320	Alpha-glucan phosphorylase 1	Glycogen degradation	1.5	Shoot	1.59877e-16	24
	at5g16150	Plastidic glucose transporter 4	Glocose import	-1.3	Shoot	2.49421e-06	24
	at1g09932	Phosphoglycerate mutase family protein	Glycolysis	1.81	Shoot	0.0117537	24
	at2g17280	Phosphoglycerate mutase family protein	Glycolysis	1.5	Shoot	1.49224e-07	24
	at1g70820	Glucose phosphomutase	Glycolysis	-2.1	Shoot	7.0031e-41	24
	at3g18660	UDP-glucuronate:xylan alpha-glucuronosyltransferase 1	Glucuronoxylan biosynthesis	-1.8	Shoot	0.006	24
	at3g23920	Beta-amylase 1%2C chloroplastic	Leaf starch breakdown	1.68	Shoot	1.17403e-11	24
	at1g61800	Glucose-6-phosphate transmembrane transporter	Metabolite transporters at the envelope membrane	7.33	Shoot	2.46901e-68	24
	at1g12500	Phosphate translocator-related	Metabolite transporters at the envelope membrane	-2.33	Shoot	1.5266e-16	24
	at5g04160	Phosphate translocator-related	Metabolite transporters at the envelope membrane	-1.56	Shoot	6.75252e-05	24
	at4g17090	Beta-amylase 3. chloroplastic	Polysaccharide degradation	1.34	Shoot	3.37087e-10	24
	at4g39210	Glucose-1-phosphate adenylyltransferase large subunit. chloroplastic	Starch biosynthesis	2.2	Shoot	2.47791e-26	24
	at4g18240	Probable starch synthase 4%2C chloroplastic/amyloplastic	Starch biosynthesis	-1.27	Shoot	1.02183e-21	24
	at1g32900	Granule-bound starch synthase. chloroplastic/amyloplastic	Starch biosynthesis	4.6	Shoot	1.08465e-40	24
	at1g50390	pfkB-like carbohydrate kinase family protein	Starch biosynthesis	2.07	Shoot	0.009	24
	at1g66430	Fructokinase-6%2C chloroplastic	Starch biosynthesis	-3.2	Shoot	1.17631e-15	24
	at5g51830	Fructokinase-7	Starch biosynthesis	1.25	Shoot	2.51119e-11	24
	at4g15210	Beta-amylase 5	Starch degradation	-2	Shoot	0.0001	24
	at1g69830	Alpha-amylase 3%2C chloroplastic	Starch degradation	-1.47	Shoot	9.52379e-20	24
	at3g29320	Glucan phosphorylase	Starch degradation	-1.5	Shoot	1.59877e-16	24
	at5g49190	Sucrose synthase 2	Sucrose biosynthesis	1.2	Shoot	0.02	24
	at5g37180	Sucrose synthase 5	Sucrose biosynthesis	-2.3	Shoot	2.02543e-06	24
	at4g02280	Sucrose synthase 3	Sucrose biosynthesis	1.47	Shoot	1.99967e-05	24
	at3g30720	QUA-QUINE starch	Starch biosynthesis	2.7	Root	0.01	17
	at1g11720	Starch synthase 3 chloroplastic/amyloplastic	Starch biosynthesis	1.8	Root	0.019	17
	at3g59480	Fructokinase-4	Starch biosynthesis	-1.9	Root	0.02	17
	at4g02280	Sucrose synthase 3	Sucrose biosynthesis	1.7	Root	0.03	17
	at1g32900	Granule-bound starch synthase. chloroplastic/amyloplastic	Starch biosynthesis	1.5	Root	0.0003	20
	at5g03650	Alpha-glucan-branching enzyme 2- chloroplastic/amyloplastic	Starch biosynthesis	1.14	Root	3.85743e-05	20
	at1g50390	pfkB-like carbohydrate kinase family protein	Starch biosynthesis	1.1	Root	0.01	20
	at4g10260	Fructokinase-5	Starch biosynthesis	1.2	Root	0.019	20
	at4g15210	Beta-amylase 5	Starch degradation	-2.3	Root	4.95507e-10	20
	at5g46110	Triose phosphate/phosphate translocator, chloroplastic	Sucrose biosynthesis	1	Root	0.007	20
	at4g10120	Probable sucrose-phosphate synthase 4	Sucrose biosynthesis	1.2	Root	0.002	20
	at5g20280	Sucrose-phosphate synthase 1	Sucrose biosynthesis	1.37	Root	3.32205e-05	20
	at1g42970	Glyceraldehyde-3-phosphate dehydrogenase	Calvin cycle	2	Root	8.78939e-08	24
	at3g55800	Sedoheptulose-1,7-bisphosphatase	Calvin cycle	2.98	Root	8.89314e-10	24
	at1g68750	Phosphoenolpyruvate carboxylase	Glycolysis	3.71	Root	1.53084e-17	24
	at5g04120	Bisphosphoglycerate mutase family protein	Glycolysis	2.66	Root	6.7527e-10	24
	at2g17280	Bisphosphoglycerate mutase family protein	Glycolysis	2	Root	0.000101221	24
	at1g42970	Glyceraldehyde-3-phosphate dehydrogenase	Glycolysis	2	Root	8.78939e-08	24
	at4g38970	Fructose-bisphosphate aldolase	Glucose biosynthetic process	1.7	Root	4.64586e-05	24
	at2g21330	Fructose-bisphosphate aldolase	Glucose biosynthetic process	1.3	Root	0.00184822	24
	at1g61800	Glucose-6-phosphate transmembrane transporter	Metabolite transporters at the envelope membrane	5.88	Root	3.84659e-29	24
	at3g10290	Phosphate translocator-related	Metabolite transporters at the envelope membrane	2	Root	1.55407e-05	24
	at3g01550	Triose-phosphate transmembrane transporter	Phosphoenolpyruvate transport	1.98	Root	0.000101221	24
	at1g32900	Major CHO metabolism.synthesis.starch.starch synthase	Starch biosynthase	3.15	Root	2.77775e-20	24
	at2g21590	Glucose-1-phosphate adenylyltransferase	Starch biosynthase	1.71	Root	3.31623e-08	24
	at1g05610	Glucose-1-phosphate adenylyltransferase small subunit. chloroplastic	Starch biosynthase	1.3	Root	0.0001	24
	at4g39210	Glucose-1-phosphate adenylyltransferase large subunit. chloroplastic	Starch biosynthase	1	Root	0.0006	24
	at2g21590	Glucose-1-phosphate adenylyltransferase large subunit. chloroplastic	Starch biosynthase	1.7	Root	3.31623e-08	24
	at5g03650	Alpha-glucan-branching enzyme 2- chloroplastic/amyloplastic	Starch biosynthase	1.1	Root	2.18113e-12	24
	at4g10260	Fructokinase-5	Starch biosynthesis	1.5	Root	0.001	24
	at3g59480	Fructokinase-4	Starch biosynthesis	-1.48	Root	1.67576e-08	24
	at4g17090	Beta-amylase	Starch degradation/cleavage	1.34	Root	0.000914079	24
	at4g15210	Beta-amylase 5	Starch degradation/cleavage	3.1	Root	5.62954e-13	24
	at5g49190	Sucrose synthase 2	Sucrose biosynthesis	1.2	Root	0.002	24
	at4g02280	Sucrose synthase 3	Sucrose biosynthesis	3.9	Root	1.2067e-41	24
	at5g11110	Sucrose-phosphate synthase	Sucrose biosynthesis	1.6	Root	8.04455e-17	24
	at4g10120	Major CHO metabolism.synthesis.sucrose.SPS	Sucrose-phosphate synthase	2.17	Root	2.30465e-15	24
Tricarboxylic acid (TCA) cycle
	at2g28210	alpha carbonic anhydrase 2	TCA	-1.17	Shoot	0.04	20
	at3g52720	Alpha carbonic anhydrase 1%2C chloroplastic	TCA	-1.85	Shoot	2.79731e-10	20
	at5g14740	Beta carbonic anhydrase 2%2C chloroplastic	TCA	-2.15	Shoot	2.40507e-30	20
	at3g01500	Beta carbonic anhydrase 1%2C chloroplastic	TCA	-3.4	Shoot	1.33464e-50	20
	at5g11670	NADP-dependent malic enzyme 2	TCA	1.14	Shoot	1.26713e-08	20
	at1g79440	Succinate-semialdehyde dehydrogenase%2C mitochondrial	TCA	-1.8	Shoot	5.6137e-20	20
	at5g65750	2-oxoglutarate dehydrogenase%2C E1 component	TCA	1.38	Shoot	1.21953e-21	24
	at5g50950	Fumarate hydratase 2%2C chloroplastic	TCA	-2.4	Shoot	1.95029e-08	24
	at2g47510	Fumarate hydratase 1%2C mitochondrial	TCA	1.06	Shoot	6.59595e-11	24
	at5g56720	Lactate/malate dehydrogenase family protein	TCA	-1.55	Shoot	0.02	24
	at5g11670	NADP-dependent malic enzyme 2	TCA	1.66	Shoot	1.8634e-17	24
	at1g79440	Succinate-semialdehyde dehydrogenase%2C mitochondrial	TCA	-1.7	Shoot	3.04071e-16	24
	at3g52720	Alpha carbonic anhydrase 1%2C chloroplastic	TCA	-2.7	Shoot	3.80463e-31	24
	at5g14740	Beta carbonic anhydrase 2%2C chloroplastic	TCA	-2.6	Shoot	1.29523e-28	24
	at3g01500	Beta carbonic anhydrase 1%2C chloroplastic	TCA	-4.4	Shoot	8.35522e-50	24
	at5g54950	Aconitase family protein		-2.6	Root	0.004	17
	at2g19900	NADP-dependent malic enzyme 1	TCA	1.6	Root	0.001	20
	at3g01500	Beta carbonic anhydrase 1%2C chloroplastic	TCA	-1.66	Root	0.0001	20
	at1g70410	Beta carbonic anhydrase 4	TCA	1.25	Root	9.45485e-05	24
	at2g28210	alpha carbonic anhydrase 2	TCA	1.2	Root	0.007	24
	at5g14740	Beta carbonic anhydrase 2%2C chloroplastic	TCA	1.94	Root	1.28677e-05	24
	at2g19900	NADP-dependent malic enzyme 1	TCA	5.1	Root	4.85929e-36	24
	at5g58330	lactate/malate dehydrogenase family protein	TCA	1.3	Root	0.008	24
	at4g13430	3-isopropylmalate dehydratase large subunit	TCA	-1	Root	3.49063e-11	24
	at2g18450	Succinate dehydrogenase	TCA	-1	Root	0.01	24
Mitochondrial electron transport
	at1g32350	Ubiquinol oxidase (AOX1D)	ATP synthesis.alternative oxidase	4.5	Shoot	4.29285e-25	24
	at3g22370	Ubiquinol oxidase (AOX1A)	ATP synthesis.alternative oxidase	1.5	Shoot	3.73235e-20	24
	at5g25450	Cytochrome b-c1 complex subunit 7-2	ATP synthesis.cytochrome c reductase	2.4	Shoot	2.85763e-07	24
	at5g05370	Cytochrome b-c1 complex, subunit 8	ATP synthesis.cytochrome c reductase	1.8	Shoot	8.52258e-06	24
	at4g10040	Cytochrome c-2	ATP synthesis.cytochrome c	2	Shoot	5.39565e-24	24
	at1g15220	Cytochrome c-type biogenesis CCMH-like mitochondrial protein	ATP synthesis.cytochrome c	1.2	Shoot	0.0001	24
	at4g05020	NAD(P)H dehydrogenase B2	ATP synthesis.NADH-DH.type II.external	2.58	Shoot	1.00193e-20	24
	at4g21490	NAD(P)H dehydrogenase B3	ATP synthesis.NADH-DH.type II.external	3.4	Shoot	4.9448e-11	24
	at2g29990	alternative NAD(P)H dehydrogenase 2	ATP synthesis.NADH-DH.type II.internal matrix	2.14	Shoot	6.54667e-23	24
	at3g48850	Mitochondrial phosphate carrier protein 2 (MPT2)	Metabolite transporters at the mitochondrial membrane	3.5	Shoot	4.47666e-14	24
	at5g26200	Mitochondrial substrate carrier family protein	Metabolite transporters at the mitochondrial membrane	-2.9	Shoot	1.11629e-07	24
	at4g27940	Mitochondrial carrier protein MTM1	Metabolite transporters at the mitochondrial membrane	2.35	Shoot	4.11231e-13	24
	at5g27520	Peroxisomal adenine nucleotide carrier 2	Metabolite transporters at the mitochondrial membrane	1.92	Shoot	3.78516e-14	24
	at5g01340	Mitochondrial succinate-fumarate transporter 1	Metabolite transporters at the mitochondrial membrane	1.6	Shoot	5.67137e-05	24
	at3g53940	Mitochondrial substrate carrier family protein	Metabolite transporters at the mitochondrial membrane	1.7	Shoot	2.30392e-08	24
	at1g34065	S-adenosylmethionine carrier 2	Metabolite transporters at the mitochondrial membrane	-1.9	Shoot	7.05886e-05	24
	at1g32350	Ubiquinol oxidase (AOX1D)	ATP synthesis.alternative oxidase	2.6	Root	1.83439e-06	24
	at5g40382	Cytochrome c oxidase subunit Vc	ATP synthesis.cytochrome c oxidase	1.58	Root	0.01	24
	at4g05020	NAD(P)H dehydrogenase B2	ATP synthesis.NADH-DH.type II.external	1.8	Root	2.07684e-08	24
	at1g62280	S-type anion channel SLAH1	Metabolite transporters at the mitochondrial membrane	-3.4	Root	1.28283e-13	24
	at5g61810	Mitochondrial substrate carrier family protein	Metabolite transporters at the mitochondrial membrane	1.4	Root	0.0005	24
	at3g48850	Mitochondrial phosphate carrier protein 2 (MPT2)	Metabolite transporters at the mitochondrial membrane	2.4	Root	7.37615e-05	24
	at5g27520	Peroxisomal adenine nucleotide carrier 2	Metabolite transporters at the mitochondrial membrane	1.8	Root	1.23615e-08	24
Lipids metabolism
	at3g23790	Probable acyl-activating enzyme 16%2C chloroplastic	FA synthesis and FA elongation	1.36	Shoot	0.0002	17
	at2g28630	3-ketoacyl-CoA synthase 12	FA synthesis and FA elongation	-1	Shoot	0.003	17
	at4g34250	3-ketoacyl-CoA synthase 16	FA synthesis and FA elongation	-1.9	Shoot	4.06403e-09	17
	at2g15090	3-ketoacyl-CoA synthase 8	FA synthesis and FA elongation	-1.26	Shoot	0.0007	17
	at1g06360	Delta-9 desaturase-like 5 protein	FA desaturation.desaturase	-2.2	Shoot	0.0002	20
	at1g06080	Delta-9 acyl-lipid desaturase 1	FA desaturation.desaturase	-3.3	Shoot	1.01291e-07	20
	at2g29980	Omega-3 fatty acid desaturase%2C endoplasmic reticulum	FA desaturation.desaturase	-2.3	Shoot	6.69266e-31	20
	at3g12120	Omega-6 fatty acid desaturase%2C endoplasmic reticulum	FA desaturation.desaturase	-1.25	Shoot	6.15405e-12	20
	at1g06360	Delta-9 desaturase-like 5 protein	FA desaturation.desaturase	-4.6	Shoot	3.93813e-11	20
	at1g06080	Delta-9 acyl-lipid desaturase 1	FA desaturation.desaturase	-5.9	Shoot	6.28987e-17	20
	at2g29980	Omega-3 fatty acid desaturase%2C endoplasmic reticulum	FA desaturation.desaturase	-2.4	Shoot	2.95665e-16	20
	at5g05580	Temperature-sensitive omega-3 fatty acid desaturase%2C chloroplastic	FA desaturation.desaturase	-2.4	Shoot	5.01086e-32	20
	at1g01120	3-ketoacyl-CoA synthase 1	FA synthesis and FA elongation	-2.2	Shoot	2.04179e-25	20
	at2g28630	3-ketoacyl-CoA synthase 12	FA synthesis and FA elongation	-5.3	Shoot	2.37971e-85	20
	at1g04220	3-ketoacyl-CoA synthase 17	FA synthesis and FA elongation	-2.4	Shoot	5.79011e-19	20
	at2g15090	3-ketoacyl-CoA synthase 8	FA synthesis and FA elongation	-2.7	Shoot	1.18633e-21	20
	at4g24230	Acyl-CoA-binding domain-containing protein 3	FA synthesis and FA elongation	-2	Shoot	4.18561e-24	20
	at1g73600	Phosphoethanolamine N-methyltransferase 3	Phospholipid synthesis	2.14	Shoot	0.0001	20
	at4g00400	Probable glycerol-3-phosphate acyltransferase 8	Phospholipid synthesis	-2.4	Shoot	1.14901e-31	20
	at1g01610	Glycerol-3-phosphate 2-O-acyltransferase 4	Phospholipid synthesis	-1.2	Shoot	2.87936e-07	20
	at3g18850	Probable 1-acyl-sn-glycerol-3-phosphate acyltransferase 5	Phospholipid synthesis	-1.45	Shoot	5.79694e-05	20
	at3g23530	Cyclopropane-fatty-acyl-phospholipid synthase	Phospholipid synthesis	-1.25	Shoot	1.41198e-05	20
	at3g23510	Cyclopropane-fatty-acyl-phospholipid synthase	Phospholipid synthesis	-1.48	Shoot	0.005	20
	at4g16700	Phosphatidylserine decarboxylase proenzyme 1%2C mitochondrial	Phospholipid synthesis	1.47	Shoot	0.0002	20
	at1g14290	Sphinganine C(4)-monooxygenase 2	Sphingoid biosynthesis	-2.7	Shoot	1.42197e-29	20
	at4g20870	Fatty acid 2-hydroxylase 2	FA synthesis and FA elongation	-1.48	Shoot	2.70748e-09	20
	at4g22753	Methylsterol monooxygenase 1-3	Sterol biosynthesis process	-1.9	Shoot	5.56236e-16	20
	at4g22756	Methylsterol monooxygenase 1-2	Sterol biosynthesis process	-1.27	Shoot	4.83612e-09	20
	at4g34650	squalene synthase 2	Sterol biosynthesis process	-1.2	Shoot	0.0004	20
	at3g56130	biotin/lipoyl attachment domain-containing protein	FA synthesis and FA elongation	-2.26	Shoot	2.3972e-18	24
	at1g30520	2-succinylbenzoate--CoA ligase%2C chloroplastic/peroxisomal	FA synthesis and FA elongation	-2.3	Shoot	4.97693e-13	24
	at3g23790	Acyl-activating enzyme 16%2C chloroplastic	FA synthesis and FA elongation	-2	Shoot	5.99069e-12	24
	at2g28630	3-ketoacyl-CoA synthase 12	FA synthesis and FA elongation	-3.6	Shoot	2.85e-24	24
	at4g34250	3-ketoacyl-CoA synthase 16	FA synthesis and FA elongation	-3.6	Shoot	1.65873e-13	24
	at2g15090	3-ketoacyl-CoA synthase 8	FA synthesis and FA elongation	-3.6	Shoot	7.43781e-28	24
	at4g25050	Acyl carrier protein 4%2C chloroplastic	FA synthesis and FA elongation	-2.2	Shoot	2.73618e-27	24
	at5g27630	Acyl-CoA-binding domain-containing protein 5	FA synthesis and FA elongation	1.7	Shoot	7.28844e-07	24
	at2g11810	Monogalactosyldiacylglycerol synthase 3%2C chloroplastic	glycolipid synthesis	2.6	Shoot	1.32474e-09	24
	at5g04530	3-ketoacyl-CoA synthase 21	Phospholipid synthesis	-1.6	Shoot	0.01	24
	at3g23530	Cyclopropane-fatty-acyl-phospholipid synthase	Phospholipid synthesis	-3	Shoot	3.21682e-23	24
	at4g00400	Glycerol-3-phosphate acyltransferase 8	Phospholipid synthesis	-3.1	Shoot	2.51667e-28	24
	at3g23510	Cyclopropane-fatty-acyl-phospholipid synthase	Phospholipid synthesis	-2.6	Shoot	1.2502e-06	24
	at2g20900	Diacylglycerol kinase 5	Phospholipid synthesis	1.27	Shoot	3.34457e-09	24
	at3g18850	Probable 1-acyl-sn-glycerol-3-phosphate acyltransferase 5	Phospholipid synthesis	-2.1	Shoot	2.97894e-07	24
	at3g23480	Cyclopropane-fatty-acyl-phospholipid synthase	Phospholipid synthesis	3.18	Root	NA	17
	at3g23530	Cyclopropane-fatty-acyl-phospholipid synthase	Phospholipid synthesis	3	Root	NA	17
	at4g33110	S-adenosyl-L-methionine-dependent methyltransferases superfamily protein	Phospholipid synthesis	2.6	Root	NA	17
	at4g09760	Probable choline kinase 3	Phospholipid synthesis	2	Root	0.002	17
	at4g00400	Probable glycerol-3-phosphate acyltransferase 8	Phospholipid synthesis	1.96	Root	0.017	17
	at1g01610	Glycerol-3-phosphate 2-O-acyltransferase 4	Phospholipid synthesis	1.15	Root	0.001	17
	at1g21540	Probable acyl-activating enzyme 9	FA synthesis and FA elongation	1.24	Root	0.012	20
	at1g49430	Long chain acyl-CoA synthetase 2	FA synthesis and FA elongation	1.18	Root	0.0005	20
	at2g46720	3-ketoacyl-CoA synthase 13	FA synthesis and FA elongation	-1.8	Root	2.12292e-05	20
	at3g10280	3-ketoacyl-CoA synthase 14	FA synthesis and FA elongation	-1.57	Root	0.001	20
	at1g04220	3-ketoacyl-CoA synthase 2	FA synthesis and FA elongation	1.34	Root	0.0005	20
	at4g34510	3-ketoacyl-CoA synthase 17	FA synthesis and FA elongation	1.07	Root	0.04	20
	at5g16240	Acyl-[acyl-carrier-protein] desaturase chloroplastic	FA synthesis and FA elongation	0.9	Root	0.024	20
	at5g20410	Monogalactosyldiacylglycerol synthase 2 chloroplastic	Glycolipid synthesis	1.36	Root	0.0006	20
	at2g11810	Monogalactosyldiacylglycerol synthase 3 chloroplastic	Glycolipid synthesis	1.56	Root	0.0002	20
	at4g26770	Phosphatidate cytidylyltransferase 3	Phospholipid synthesis	1.8	Root	0.0001	20
	at4g09760	Probable choline kinase 3	Phospholipid synthesis	1.6	Root	0.0002	20
	at4g00400	Probable glycerol-3-phosphate acyltransferase 8	Phospholipid synthesis	1.2	Root	5.90937e-05	20
	at3g11430	Glycerol-3-phosphate acyltransferase 5	Phospholipid synthesis	1.3	Root	3.21844e-05	20
	at1g73600	Phosphoethanolamine N-methyltransferase 3	Phospholipid synthesis	1.6	Root	0.0006	20
Secondary metabolites	at4g22880	Leucoanthocyanidin dioxygenase	Anthocyanin biosynthesis	6.2	Shoot	1.12273e-17	24
	at3g29590	Malonyl-CoA:anthocyanidin 5-O-glucoside-6"-O-malonyltransferase	Anthocyanin biosynthesis	5.11	Shoot	6.76264e-11	24
	at1g56650	Transcription factor MYB75	Anthocyanin biosynthesis	4.3	Shoot	5.22981e-45	24
	at2g38240	2-oxoglutarate (2OG) and Fe(II)-dependent oxygenase superfamily protein	Anthocyanin biosynthesis	3.12	Shoot	6.10956e-05	24
	at5g54060	Anthocyanin 3-O-glucoside: 2"-O-xylosyl-transferase	Anthocyanin biosynthesis	2.11	Shoot	0.01	24
	at5g42800	Dihydroflavonol reductase	Anthocyanin biosynthesis	2.5	Shoot	0.003	24
	at5g13930	Chalcone synthase	Favonoid bisynthesis	5.8	Shoot	4.26738e-87	24
	at5g05270	Chalcone-flavanone isomerase	Favonoid bisynthesis	3.4	Shoot	5.83335e-21	24
	at3g55120	Chalcone--flavonone isomerase 1	Favonoid bisynthesis	2	Shoot	1.62217e-08	24
	at3g51240	Flavanone 3-hydroxylase	Favonoid bisynthesis	2.36	Shoot	0.005	24
	at5g07990	Cytochrome P450 75B1	Favonoid bisynthesis	5.46	Shoot	3.48443e-50	24
	at5g08640	Flavonol synthase	Favonoid bisynthesis	1.9	Shoot	1.16656e-11	24
	at1g21110	O-methyltransferase family protein	Glucosinolate biosynthetic process	2.6	Shoot	9.69069e-07	24
	at1g62540	Flavin-containing monooxygenase FMO GS-OX2	Glucosinolate biosynthetic process	1.7	Shoot	7.8364e-11	24
	at1g65860	flavin-monooxygenase (FMO) family	Glucosinolate biosynthetic process	-1.8	Shoot	5.96229e-08	24
	at1g74100	Cytosolic sulfotransferase 16	Glucosinolate biosynthetic process	1.4	Shoot	1.20522e-05	24
	at2g25450	Probable 2-oxoacid dependent dioxygenase	Glucosinolate biosynthetic process	-1.8	Shoot	7.15008e-08	24
	at2g43100	3-isopropylmalate dehydratase small subunit 1	Glucosinolate biosynthetic process	-2.26	Shoot	2.50102e-17	24
	at4g03060	Alkenyl hydroxalkyl producing	Glucosinolate biosynthetic process	-1.7	Shoot	5.60212e-06	24
	at4g31500	Cytochrome P450 83B1	Glucosinolate biosynthetic process	1.6	Shoot	2.50298e-11	24
	at5g14200	3-isopropylmalate dehydrogenase 3%2C chloroplastic	Glucosinolate biosynthetic process	-2.2	Shoot	6.19635e-13	24
	at5g23010	Methylthioalkylmalate synthase 1%2C chloroplastic	Glucosinolate biosynthetic process	-1.8	Shoot	5.99425e-11	24
	at5g67310	Cytochrome P450 family polypeptide 1	Glucosinolate biosynthetic process	2.25	Shoot	0.0001	24
	at1g32910	HXXXD-type acyl-transferase family protein	Phenylpropanoids pathway	5.2	Shoot	4.12472e-14	24
	at1g65060	4-coumarate--CoA ligase 3	Phenylpropanoids pathway	2.4	Shoot	1.56089e-08	24
	at1g61120	Geranyllinalool synthase	Terpenoids biosynthesis	4	Shoot	1.4226e-41	24
	at1g78970	Lupeol synthase	Terpenoids biosynthesis	-2.15	Shoot	5.95797e-08	24
	at1g02205	Protein ECERIFERUM 1	Wax biosynthesis	-6.6	Shoot	1.88485e-23	24
	at1g25450	Ketoacyl-CoA synthase family protein	Wax biosynthesis (VLCFAs biosynthesis)	-1.68	Shoot	1.08847e-06	24
	at4g22880	Leucoanthocyanidin dioxygenase	Anthocyanin-containing compound biosynthetic process	1.9	Root	0.0007	24
	at5g05600	2-oxoglutarate (2OG) and Fe(II)-dependent oxygenase superfamily protein	Favonoid bisynthesis	1.8	Root	0.002	24
	at3g55120	Chalcone--flavonone isomerase 1	Favonoid bisynthesis	1.6	Root	8.00683e-05	24
	at3g55970	jasmonate-regulated gene 21	Favonoid bisynthesis	2.17	Root	0.0004	24
	at5g07480	KAR-UP oxidoreductase 1	Favonoid bisynthesis	1.6	Root	0.007	24
	at5g63600	Probable flavonol synthase 5	Favonoid bisynthesis	-2.2	Root	9.07536e-21	24
	at1g16400	Hexahomomethionine N-hydroxylase	Glucosinolate biosynthetic process	-3.5	Root	1.76633e-23	24
	at1g21100	O-methyltransferase family protein	Glucosinolate biosynthetic process	-2.14	Root	2.82779e-15	24
	at1g62570	Flavin-containing monooxygenase FMO GS-OX4	Glucosinolate biosynthetic process	1.48	Root	5.03013e-05	24
	at1g66540	Cytochrome P450 superfamily protein	Glucosinolate biosynthetic process	-1.9	Root	0.001	24
	at1g74090	Cytosolic sulfotransferase 18	Glucosinolate biosynthetic process	-1.58	Root	9.8348e-21	24
	at2g22330	Tryptophan N-monooxygenase 2	Glucosinolate/camalexin biosynthesis	-1.89	Root	8.32515e-08	24
	at2g25450	Probable 2-oxoacid dependent dioxygenase	Glucosinolate biosynthetic process	-2.28	Root	2.5261e-32	24
	at2g43100	Isopropylmalate isomerase 2	Glucosinolate biosynthetic process	-3.22	Root	3.44141e-25	24
	at4g13770	Cytochrome P450 83A1	Glucosinolate biosynthetic process	-2.88	Root	2.80483e-26	24
	at5g14200	3-isopropylmalate dehydrogenase 3%2C chloroplastic	Glucosinolate biosynthetic process	-2.57	Root	1.18887e-18	24
	at5g23010	Methylthioalkylmalate synthase 1%2C chloroplastic	Glucosinolate biosynthetic process	-3.5	Root	2.0057e-18	24
	at5g23020	Methylthioalkylmalate synthase 3%2C chloroplastic	Glucosinolate biosynthetic process	-3.54	Root	5.92061e-20	24
	at5g57220	Member of CYP81F	Glucosinolate biosynthetic process	2	Root	5.21003e-06	24
	at4g03060	Alkenyl hydroxalkyl producing	Glucosinolate biosynthetic process	-2.11	Root	0.0004	24
	at1g65060	4-coumarate--CoA ligase 3	Phenylpropanoids pathway	2.27	Root	4.10192e-09	24
	at3g21230	4-coumarate--CoA ligase 5	Phenylpropanoids pathway	1.8	Root	5.99745e-18	24
Hormone-responsive TFs
	at1g63040	A pseudogene member of the DREB subfamily A-4 of ERF/AP2 TF family	TF	2.5	Shoot	0.002	24
	at5g64750	ABR1/ ABA represor 1/ Ethylene response factor	TF	4.47	Shoot	2.27858e-18	24
	at4g32280	IAA29/ Auxin inducible protein.	TF	-3.8	Shoot	4.3464e-25	24
	at1g15580	IAA5/ Auxin inducible protein.	TF	-2.8	Shoot	9.9643e-08	24
	at4g38850	Auxin-responsive protein SAUR15	TF	-2	Shoot	0.0003	24
	at1g79700	AP2-like ethylene-responsive transcription factor	TF	-3.18	Shoot	2.15173e-26	24
	at1g71520	Ethylene-responsive transcription factor ERF020	TF	2.28	Shoot	0.003	24
	at1g43160	Ethylene-responsive transcription factor RAP2-6	TF	2.1	Shoot	0.002	24
	at5g11190	Ethylene-responsive transcription factor SHINE 2	TF	2.2	Shoot	0.006	24
	at1g21910	Ethylene-responsive transcription factor ERF012	TF	-2.2	Shoot	0.008	24
	at1g77640	Ethylene-responsive transcription factor ERF013	TF	-2.66	Shoot	3.30489e-05	24
	at5g53290	Ethylene-responsive transcription factor CRF3	TF	2.1	Shoot	0.0001	24
	at1g06160	Ethylene-responsive transcription factor ERF094	TF	2	Shoot	1.07846e-10	24
	at1g44830	Ethylene-responsive transcription factor ERF014	TF	-2.1	Shoot	0.0009	24
	at2g20880	Ethylene-responsive transcription factor ERF053	TF	-2.3	Shoot	7.92197e-14	24
	at3g15210	Ethylene-responsive transcription factor 4	TF	2	Shoot	9.69473e-27	24
	at5g25190	Ethylene-responsive transcription factor ERF003	TF	-4.8	Shoot	7.8519e-28	24
	at5g25390	Ethylene-responsive transcription factor SHINE 3	TF	2.4	Shoot	6.20235e-10	24
	at5g53290	Ethylene-responsive transcription factor CRF3	TF	2.3	Shoot	7.37127e-06	24
	at3g25730	EDF3/ Ethylene response DNA binding factor 3	TF	2.5	Root	7.63557e-10	24
	at5g61890	Ethylene-responsive transcription factor ERF114	TF	3.1	Root	3.91524e-10	24
	at1g01250	Ethylene-responsive transcription factor ERF023	TF	2.87	Root	1.06287e-07	24
	at1g43160	Ethylene-responsive transcription factor RAP2-6	TF	2.5	Root	5.53655e-07	24
	at2g20350	Ethylene-responsive transcription factor ERF120	TF	-2	Root	0.04	24
	at2g36450	Ethylene-responsive transcription factor ERF024	TF	-2.5	Root	0.03	24
	at5g07310	Ethylene-responsive transcription factor ERF115	TF	-3	Root	0.006	24
	at5g67000	Ethylene-responsive transcription factor ERF122	TF	-2.8	Root	0.01	24
NBS-LRR
	at1g62630	Disease resistance protein (CC-NBS-LRR class)	Defense signaling	1.19	Root	NA	17
	at1g59124	Disease resistance protein (CC-NBS-LRR class)	Defense signaling	2.7	Root	NA	17
	at4g16880	Disease resistance protein (LRR class)	Defense signaling	1.18	Root	NA	17
	at1g58602	Disease resistance protein (NBS-LRR class)	Defense signaling	4	Root	NA	17
	at1g61300	Disease resistance protein (NBS-LRR class)	Defense signaling	3.6	Root	NA	17
	at1g63360	Disease resistance protein (NBS-LRR class)	Defense signaling	2.8	Root	NA	17
	at4g16990	Disease resistance protein (TIR-NBS class)	Defense signaling	3.8	Root	NA	17
	at3g04210	Disease resistance protein (TIR-NBS class)	Defense signaling	3.77	Root	NA	17
	at1g63880	Disease resistance protein (TIR-NBS-LRR class)	Defense signaling	3.3	Root	NA	17
	at5g46490	Disease resistance protein (TIR-NBS-LRR class)	Defense signaling	3.2	Root	NA	17
	at5g44870	Disease resistance protein (TIR-NBS-LRR class)	Defense signaling	2.38	Root	NA	17
	at1g56520	Disease resistance protein (TIR-NBS-LRR class)	Defense signaling	2.23	Root	NA	17
	at5g46450	Disease resistance protein (TIR-NBS-LRR class)	Defense signaling	3.1	Root	NA	17
	at1g61190	Disease resistance protein (CC-NBS-LRR class)	Defense signaling	2.7	Root	NA	17
	at5g43740	Disease resistance protein (CC-NBS-LRR class)	Defense signaling	3.6	Root	NA	17
	at1g58807	Disease resistance protein (CC-NBS-LRR class)	Defense signaling	2.7	Root	NA	17
	at1g59218	Disease resistance protein (CC-NBS-LRR class)	Defense signaling	2.7	Root	NA	17
Receptor like proteins (RLPs)
	at1g45616	RLP 6 (receptor like protein 6 )	Signal transduction	1	Shoot	0.008	17
	at3g11010	RLP34 (receptor like protein 34)	Signal transduction	2.5	Root	NA	17
	at2g15080	RLP19 (receptor Like Protein 19)	Signal transduction	3.85	Root	NA	17
	at2g32680	RLP23 (receptor like protein 23)	Signal transduction	4.08	Root	NA	17
	at3g05370	RLP31 (receptor Like Protein 31)	Signal transduction	2.26	Root	NA	17
	at3g23110	RLP37 (receptor like protein 37)	Signal transduction	3.3	Root	NA	17
	at3g25010	RLP41 (receptor Like Protein 41	Signal transduction	2.5	Root	NA	17
	at4g13810	RLP47 (receptor Like Protein 47)	Signal transduction	3.8	Root	NA	17
	at1g47890	RLP7 (receptor like protein 7)	Signal transduction	1.5	Root	0.03	17
	at2g33080	RLP28 (receptor like protein 28)	Signal transduction	3.5	Root	0.0006	17
Receptor like kinases (RLKs)
	at1g67000	Receptor-like protein kinase	Signal transduction	1	Shoot	0.01	17
	at4g10390	Receptor-like protein kinase	Signal transduction	1.09	Shoot	0.005	17
	at4g23150	Receptor-like protein kinase 7 (Cysteine-rich)	Signal transduction	1.1	Shoot	0.006	17
	at4g23310	Receptor-like protein kinase 23	Signal transduction	1.3	Shoot	0.008	17
	at4g23320	Receptor-like protein kinase 24 (Cysteine-rich)	Signal transduction	1.28	Shoot	8.33645e-05	17
	at4g23320	Receptor-like kinases 24 (cysteine-rich RLK)	Signal transduction	2.43	Root	0.04	17
	at1g63560	Receptor-like protein kinase	Signal transduction	2.4	Root	0.042	17
	at1g63600	Receptor-like protein kinase	Signal transduction	2.25	Root	0.045	17
	at3g28040	Receptor-like protein kinase (Leucine-rich RLK)	Signal transduction	1.6	Root	0.035	17
	at4g28490	Receptor-like protein kinase 5	Signal transduction	1.6	Root	0.04	17
	at5g61350	Receptor-like protein kinase	Signal transduction	2.05	Root	0.004	17
Defensin and defensin-like proteins
	at2g16367	A defensin-like (DEFL) family protein.	Defense response	1.16	Root	NA	17
	at3g05730	A defensin-like (DEFL) family protein	Defense response	1.19	Root	NA	17
	at4g22217	Defensin-like protein 100	Defense response	2.58	Root	0.01	17
	at4g22214	Defensin-like protein 99	Defense response	1.95	Root	NA	17
	at5g44420	Plant defensin 1.2 (PDF1.2)	Defense response	1.19	Root	NA	17
	at2g26020	Plant defensin 1.2b (PDF1.2b)	Defense response	1.16	Root	NA	17
	at5g44430	Plant defensin 1.2c (PDF1.2c)	Defense response	1.46	Root	NA	17
	at2g26010	Plant defensin 1.3 (PDF1.3)	Defense response	1.19	Root	NA	17
SA-responsive genes	at2g14610	Pathogenesis-related protein 1 (PR1)	Defense response	3.3	Root	NA	17
	at3g57260	Pathogenesis-related protein 2 (PR2)	Defense response	3.6	Root	NA	17
	at1g75040	Pathogenesis-related protein 5 (PR5)	Defense response	3.9	Root	NA	17
	at1g77920	Transcription factor TGA7 (salicylic acid-inducible transcription)	Defense response	0.8	Root	0.038	17
